# Supplementary material for: Xeroderma Pigmentosum Type C Primary Skin Fibroblasts Overexpress HGF and Promote Squamous Cell Carcinoma Invasion in the Absence of Genotoxic Stress
Source: Cancers (Basel). 2024 Sep 26;16(19):3277. doi: 10.3390/cancers16193277 (PMC11475422; doi:10.3390/cancers16193277)
Supplement: Supplementary file 1 [file cancers-16-03277-s001.zip]

Archive with 1 entries (1 files):
- cancers-2987966-supplementary.pdf
